# Supplementary material for: Implementation of exon arrays: alternative splicing during T-cell proliferation as determined by whole genome analysis
Source: BMC Genomics. 2010 Sep 14;11:496. doi: 10.1186/1471-2164-11-496 (PMC2996992; doi:10.1186/1471-2164-11-496)
Supplement: Additional file 1 — Primer probe. Primer and probe information for qPCR validation of microarray data. [file 1471-2164-11-496-S1.XLS]

## Sheet: Sheet1
Transcript	Condition	Transcript ID	Exon cluster	Probe sets	Evidence Level	Forward Primer Sequence (5' → 3')	Reverse Primer Sequence (5' → 3')	Probe Sequence (5' → 3')1	Product size (bp)	Slope2	Efficiency2	Differential Expression (DE)			Alternate exon usage (AEU)
												Detection	Proportion of concordant values (%)	95% CI5	Detection	Proportion of concordant values (%)	95% CI5
βACT		NM_001101				TCCATCCGACATTGAAGTTGAC	GACCAGTCCTTGCTGAAAGACA	TACTGAAGAATGGAGAGAGAATTGAAAAAGTGGAGC	68	-3.5552	1.91	Y	NA	NA	Y	NA	NA
PRPF31	Control	3841231	944784	3841256	Core	GACACAGAGGTCCAGTCCTTCTG	AGTGGCAGGGCAGGTTCTC	AGGGCTAGGATCGGGTTCTGGCAG	68	-3.6282	1.88633	Y	94.7	71.9 - 99.7	N4	NA	NA
	DE	3841231	944770	3841234-35	All core	GCCAGCGATCGAGGATGT	GGCGATGGTCTTGACTGAATC	CAGGAGGAGACACAGCTGGATCTTTC	70	-3.4594	1.94566
RBM25	Control	3543411	763794	3543424-26	All core	ACCCTCCGTGCACTCAGATT	CTTTGCATCAACTTTAACGAGTAGCT	TTACATGACCTGCAAATTGGAGAGAAA	75	-3.6697	1.87285	Y	90	66.8 - 97.4	Y	83.3	57.7 - 95.6
	DE	3543411	763801	3543436-38	Core	AAGCTTCTCTCAATGACAGTGCAT	TGCATTGCACCGTTCAAAA	TGTGAATGTTCGCTGGTGTTGAAAATGATG	75	-3.5545	1.91132
SFRS10	Control	2709062	245486	2709078	Core	AAAATACAGCCAGTGCTTAATGCTT	CTGTGTAACTCTTCGTATTTCCTGCTA	TATCAATGTGGATTTGTCGGCTTTTATGTAATCTGT	97	-3.7312	1.85358	Y	50	27.9 - 72.1	Y	95	73.0 - 99.7
	DE	2709062	245499	2709100	Extended	CCCTTGCACTTATTGAGAAATTCA	CACTTGACCCTTCTACTCAGCTAAAA	CCCAAAAGCTGTCCCTTCTTTTCTGTGTGTT	85	-3.611	1.89205
SFRS2	Control	3771800	902487	3771810-11	All core	CCAGATCCGCACGAAGGT	TTTGGATTCCCTCTTGGACACT	TCGGTCTCCAGATCTCGTTCGCG	116	-3.6325	1.88492	Y	90	66.9 - 98.2	Y	75	50.6 - 90.4
	DE	3771800	902484	3771806	Core	TGCTGATGGTAGCCTTTGTGAA	AATGTTCCACCCAGCCATGT	TTTTCCTAATTGGGCCTTTTAAA	67	-3.2505	2.0307
SFRS7	Control	2548970	144746	2548999-01	Core, Full, Full	TGTGTCAGCTTTTGCGTCACT	CGCGTGCTCGGCTCTTT	AGCCCTGGGCGCTGCTTGC	60	-3.5288	1.92036	Y3	100	77.0 - 100	N	NA	NA
	DE	2548970	144740	2548987-90	All Core	CCCCCTCCGGTTTAGAAAGA	GGCTTGATTGACGCAAGAAGA	AACACCAGATTGACCACATTCCCAACTAGAAA	77	-3.4236	1.95925
SNRPB	Control	3894995	976268	3895016	Extended	CCTTGCTCTCTAGTCTAGCAAAGTACAA	GGCACGCAAAGTGAGAGAAAC	TTGTGAAGGGCTGCTAGGCTTT	74	-3.6711	1.8724	Y	85	61.1 - 96.0	Y	88.2	62.2 - 97.9
	DE	3894995	976261	3895003	Core	AACTTGGTGACCCCTGTTTCTC	GGCTGACTGGGTTCCTATGTCT	AGTCTGGATTATTCCTCTATGGGTTT	75	-3.6489	1.87956
U2AF2	Control	3842345	945385	3842349	Core	CGGTTAGGATTGTCGGAAGTG	CGGACTTGCTCCGATCTTCT	CCGATTGCTTGGACAGGGCCG	67	-3.6733	1.87169	Y	73.3	44.8 - 91.1	Y	89.5	65.4 - 98.2
	DE	3842345	945400	3842369	Core	ATGAGCTCCCAGGTGCAGAT	TCAGGCAGCACCATGTTCA	CGGCCACCCGACTGAGGTCCT	71	-3.7217	1.8565
1Probes were 5' labeled with 6-carboxyfluorescein (FAM) and 3' labeled with MGB nonfluorescent quencher.
2Acceptable range for efficiency = 90-110% (Slope -3.1 to -3.6). Efficiencies should be similar for calculation of ∆∆Ct.
3 Validated using the DE primer-probe set. Control primer-probe set had too many gaps in the data, therefore could not be used for validation of either expression or AEU.
4Validation failed because too many gaps in the DE primer-probe data set.
5CI - confidence limits [27]
DE= differential exon expression
AEU = Alternate exon usage
Y = yes
N = no
NA = not applicable
