# Supplementary material for: Implementation of exon arrays: alternative splicing during T-cell proliferation as determined by whole genome analysis
Source: BMC Genomics. 2010 Sep 14;11:496. doi: 10.1186/1471-2164-11-496 (PMC2996992; doi:10.1186/1471-2164-11-496)
Supplement: Additional file 2 — GO enriched alternate exon usage. GO enrichment analysis results for transcript lists showing alternate exon usage generated in pair-wise analyses to D0. [file 1471-2164-11-496-S2.XLSX]

## Sheet: D0D1AS
GO	ASD0D1	Observed gene number in GO category	Expected gene number in the GO category	Ratio of enrichment for the GO category	Significance of enrichment for the GO category (P-value)	Gene Lists
In biologicial process	small GTPase mediated signal transduction	16	5.83	2.74	0.000234231	ARHGAP4	ARHGEF1	ARHGEF18	FARP2	FGD3	GTPBP4	IQSEC1	NOTCH2	NUP62	PLEKHG2	RAB27A	RASA1	RGL2	ROCK1	RREB1	TIAM1
	Ras protein signal transduction	4	0.65	6.15	0.00379197	NUP62	NOTCH2	RGL2	RREB1
	regulation of Ras protein signal transduction	2	0.12	16.67	0.00517039	NUP62	NOTCH2
	regulation of small GTPase mediated signal transduction	11	2.1	5.24	6.97398e-06	ARHGEF18	NUP62	NOTCH2	RGL2	RASA1	PLEKHG2	TIAM1	FGD3	ARHGEF1	FARP2	IQSEC1
	regulation of Rho protein signal transduction	6	1.12	5.36	0.000809673	ARHGEF18	PLEKHG2	TIAM1	FGD3	ARHGEF1	FARP2
	Rho protein signal transduction	8	1.49	5.37	0.000109667	ARHGEF18	ARHGAP4	ROCK1	PLEKHG2	TIAM1	FGD3	ARHGEF1	FARP2
	regulation of signal transduction	18	5.79	3.11	1.79828e-05	ARHGEF1	ARHGEF18	CASP8	CFLAR	FARP2	FGD3	IQSEC1	NOTCH2	NUP62	PAK1IP1	PLEKHG2	RASA1	RGL2	RGS14	SPRED2	TIAM1	TNFAIP3	TNFRSF1A
	cell differentiation	17	8.63	1.97	0.00572959	NDRG1	DIAPH2	EPAS1	ACIN1	FLT1	BIN1	IFI16	MBNL1	MCL1	NOTCH2	RTN4	PTGS2	RASA1	SRPK1	RUNX1	CD74	FARP2
	myeloid leukocyte differentiation	3	0.28	10.71	0.00235487	ACIN1	IFI16	RUNX1
	monocyte differentiation	2	0.05	40	0.000545926	ACIN1	IFI16
	regulation of myeloid leukocyte differentiation	2	0.12	16.67	0.00517039	ACIN1	RUNX1
	positive regulation of myeloid leukocyte differentiation	2	0.05	40	0.000545926	ACIN1	RUNX1
	positive regulation of myeloid cell differentiation	2	0.09	22.22	0.00315063	ACIN1	RUNX1
	cell death	20	11.04	1.81	0.00701124	ACIN1	CASP8	CD74	CFLAR	FASTKD2	FOSL2	IFI16	MCL1	NFKB1	NOTCH2	NUP62	PDCD4	RASA1	RASSF5	ROCK1	RTN4	TNFAIP3	TNFRSF1A	TXNDC5	ZDHHC16
	apoptosis	19	10.62	1.79	0.00968003	FASTKD2	ACIN1	NUP62	PDCD4	IFI16	MCL1	NFKB1	NOTCH2	RTN4	RASA1	ROCK1	TNFAIP3	TNFRSF1A	TXNDC5	RASSF5	CASP8	ZDHHC16	CFLAR	CD74
	negative regulation of apoptosis	10	2.68	3.73	0.000336454	NUP62	MCL1	NFKB1	NOTCH2	RTN4	RASA1	TNFAIP3	TXNDC5	CFLAR	CD74
	anti-apoptosis	8	2.38	3.36	0.0025594	MCL1	NFKB1	NOTCH2	RTN4	RASA1	TNFAIP3	TXNDC5	CFLAR
	negative regulation of programmed cell death	10	2.73	3.66	0.000386721	NUP62	MCL1	NFKB1	NOTCH2	RTN4	RASA1	TNFAIP3	TXNDC5	CFLAR	CD74
	icosanoid biosynthesis	3	0.4	7.5	0.00668003	LTA4H	PTGS2	CD74
	icosanoid metabolism	4	0.54	7.41	0.00179595	LTA4H	PTGS2	TNFRSF1A	CD74
	prostanoid metabolism	3	0.3	10	0.00300913	PTGS2	TNFRSF1A	CD74
	prostaglandin metabolism	3	0.3	10	0.00300913	PTGS2	TNFRSF1A	CD74
	regulation of transcription from RNA polymerase II promoter	11	4.67	2.36	0.00705087	FASTKD2	ACIN1	NUP62	PDCD4	IFI16	MCL1	NFKB1	NOTCH2	RTN4	RASA1	ROCK1	TNFAIP3	TNFRSF1A	TXNDC5	RASSF5	CASP8	ZDHHC16	CFLAR	CD74
	RNA metabolism	20	9.01	2.22	0.000651392	CUGBP2	EPRS	FBL	FTSJ3	HNRPDL	MYB	POP1	PRPF31	PRPF4	PTBP1	RASA1	RBM23	RNASEN	SFRS10	SFRS2	SFRS7	SRPK1	TRNT1	TSEN2	VARS
	mRNA processing	10	3.94	2.54	0.0061049	PRPF31	MYB	RBM23	PTBP1	SFRS2	SFRS7	SFRS10	SRPK1	TSEN2	PRPF4
	nuclear mRNA splicing\, via spliceosome	8	2.78	2.88	0.0065508	PRPF31	MYB	PTBP1	SFRS2	SFRS7	SFRS10	SRPK1	PRPF4
	RNA processing	17	7.47	2.28	0.00127118	CUGBP2	FBL	FTSJ3	HNRPDL	MYB	POP1	PRPF31	PRPF4	PTBP1	RBM23	RNASEN	SFRS10	SFRS2	SFRS7	SRPK1	TRNT1	TSEN2
	RNA splicing	9	3.24	2.78	0.00513049	PRPF31	MYB	PTBP1	SFRS2	SFRS7	SFRS10	SRPK1	PRPF4	TSEN2
	RNA splicing\, via transesterification reactions	8	2.78	2.88	0.0065508	PRPF31	MYB	PTBP1	SFRS2	SFRS7	SFRS10	SRPK1	PRPF4
	RNA splicing\, via transesterification reactions with bulged adenosine as nucleophile	8	2.78	2.88	0.0065508	PRPF31	MYB	PTBP1	SFRS2	SFRS7	SFRS10	SRPK1	PRPF4
	death	20	11.04	1.81	0.00701124	FASTKD2	ACIN1	FOSL2	NUP62	PDCD4	IFI16	MCL1	NFKB1	NOTCH2	RTN4	RASA1	ROCK1	TNFAIP3	TNFRSF1A	TXNDC5	RASSF5	CASP8	ZDHHC16	CFLAR	CD74
	primary metabolism	129	111.32	1.16	0.00479928	PQBP1	IKZF1	MYBBP1A	CCT7	CUGBP2	2009-09-09	POP1	PDIA5	SLC27A4	CHD1	FMNL2	FTSJ3	TPP1	STARD4	CREM	PARP1	CTNND1	CTSS	DPYSL2	ELF1	ABCA2	EPAS1	EPRS	FBL	ETS2	FASN	JMJD1C	ZBTB1	PALLD	FNBP1	TTLL12	FLT1	DNAJC16	FOSL2	SSBP2	NUP62	PITPNB	FUCA2	FYN	PTPN23	DNAH1	PRPF31	TTLL3	PHGDH
	regulation of inflammatory response	2	0.12	16.67	0.00517039	PTGS2	TNFRSF1A
	regulation of biological process	78	62	1.26	0.00837811	PQBP1	IKZF1	MYBBP1A	CCT7	RGS14	CUGBP2	2009-09-09	CHD1	FMNL2	CREM	CTNND1	DGKA	ELF1	SPRED2	EPAS1	ETS2	JMJD1C	ZBTB1	ACIN1	FLT1	ARHGEF18	FOSL2	SSBP2	NUP62	FYN	GABBR1	FOXP1	PDCD4	BIN1	ZNF776	GRN	IFI16	IRF2	MCL1	MCM7	MYB	NFKB1	NFKB2	NOTCH2	PBX3	PFKM	PLAUR	POLR2A	BCOR
In molecular function	thioredoxin-disulfide reductase activity	2	0.05	40	0.000542996
	nucleotide binding	48	33.62	1.43	0.00541427
	enzyme binding	11	4.16	2.64	0.00302798
	GTPase binding	6	1.21	4.96	0.00122995
	phosphopantetheine binding	2	0.09	22.22	0.00313396
	sulfuric ester hydrolase activity	3	0.37	8.11	0.00555668
	disulfide oxidoreductase activity	4	0.58	6.9	0.00245249
	oxidoreductase activity\, acting on NADH or NADPH\, disulfide as acceptor	2	0.07	28.57	0.00159143
	oxidoreductase activity\, acting on sulfur group of donors\, NAD or NADP as acceptor	2	0.09	22.22	0.00313396
	GTPase regulator activity	14	5.12	2.73	0.000603574
	guanyl-nucleotide exchange factor activity	11	2.42	4.55	2.77793e-05
	Ras guanyl-nucleotide exchange factor activity	7	1.33	5.26	0.000328273
	Rho guanyl-nucleotide exchange factor activity	6	1.12	5.36	0.000800754
	small GTPase regulator activity	10	2.68	3.73	0.000332077
In cellular component	intracellular	153	122.69	1.25	5.41397e-08
	intracellular part	140	115.54	1.21	3.21234e-05
	lytic vacuole	7	2.18	3.21	0.00602602
	lysosome	7	2.18	3.21	0.00602602
	intracellular organelle	129	101.24	1.27	8.39321e-06
	intracellular membrane-bound organelle	117	90.51	1.29	3.14128e-05
	nucleus	89	61.29	1.45	1.04481e-05
	nuclear part	22	11.4	1.93	0.00215217
	heterogeneous nuclear ribonucleoprotein complex	2	0.07	28.57	0.00142304
	nuclear envelope	7	1.85	3.78	0.00241231
	nuclear lumen	14	6.97	2.01	0.00999758
	nucleolus	7	1.91	3.66	0.00294558
	organelle envelope	11	4.62	2.38	0.00653544
	nucleocytoplasmic shuttling complex	2	0.04	50	0.000484893
	envelope	11	4.69	2.35	0.00724696
	organelle	129	101.24	1.27	8.39321e-06
	membrane-bound organelle	117	90.53	1.29	3.18574e-05
[truncated: 85 more columns]

## Sheet: D0D3AS
GO	ASD0D3	Observed gene number in GO category	Expected gene number in the GO category	Ratio of enrichment for the GO category	Significance of enrichment for the GO category (P-value)
In biologicial process	regulation of cytokine and chemokine mediated signaling pathway	2	0.06	33.33	0.000956495	PTPRC	SIGIRR
	negative regulation of cytokine and chemokine mediated signaling pathway	2	0.06	33.33	0.000956495	PTPRC	SIGIRR
	T cell receptor signaling pathway	2	0.15	13.33	0.00889872	FYN	PTPRC
	protein kinase cascade	17	7.37	2.31	0.00111271	STAMBP	TRAF3IP2	SPRED2	PDCD11	TNIK	ERC1	MAPK8IP3	NUP62	FYN	MAP3K5	PRKAA1	STK4	DUSP16	CASP8	CFLAR	SQSTM1	G3BP2
	leukocyte differentiation	5	1.29	3.88	0.00896377	ACIN1	PTPRC	RUNX1	HDAC9	HDAC4
	regulation of myeloid leukocyte differentiation	2	0.15	13.33	0.00889872	ACIN1	RUNX1
	positive regulation of myeloid leukocyte differentiation	2	0.06	33.33	0.000956495	ACIN1	RUNX1
	positive regulation of myeloid cell differentiation	2	0.12	16.67	0.00544988	ACIN1	RUNX1
	cellular physiological process	223	208	1.07	0.00501286	PDCD6IP	PQBP1	TSPAN5	HIPK3	DDX39	GPHN	PECI	SLC25A17	NXF1	RPP30	CCT7	POMT1	STAMBP	CUGBP1	CUGBP2	YME1L1	CHD1	HIBADH	POLR3A	SEC23IP	U2AF2	OSBPL9	CNTROB	SFXN4	TPP1	COL6A3	STARD4	STXBP5	CREM	PARP1	CSE1L	TTBK2	CTNND1	CTPS	DIAPH2	DLAT	DYRK1A	AHR	EIF5	ELAVL1	ABCA2	EPAS1	EPB41L2	ERCC2
	cell death	32	14.58	2.19	2.00745e-05	ACN1	AHR	APTX	BNIP3L	CASP8	CFLAR	CSE1L	DNAJA3	ERC1	ERCC2	FOSL2	HIPK3	MAP3K5	MCL1	MTCH1	NFKB1	NUP62	PDCD11	PDCD6IP	PML	PRKAA1	PSEN1	PSMC5	PTPRC	RTN4	RUNX3	SNRK	SQSTM1	STK4	TBRG4	TRAF2	ZDHHC16
	programmed cell death	30	14.12	2.12	6.79393e-05	ACIN1	AHR	BNIP3L	CASP8	CFLAR	CSE1L	DNAJA3	ERC1	ERCC2	HIPK3	MAP3K5	MCL1	MTCH1	NFKB1	NUP62	PDCD11	PDCD6IP	PML	PRKAA1	PSEN1	PSMC5	PTPRC	RTN4	RUNX3	SNRK	SQSTM1	STK4	TBRG4	TRAF2	ZDHHC16
	apoptosis	29	14.02	2.07	0.00014629	PDCD6IP	HIPK3	CSE1L	AHR	ERCC2	PDCD11	ACIN1	ERC1	NUP62	MTCH1	MCL1	MAP3K5	NFKB1	PML	SNRK	PRKAA1	PSEN1	RTN4	PTPRC	BNIP3L	STK4	TRAF2	CASP8	ZDHHC16	RUNX3	CFLAR	SQSTM1	DNAJA3	TBRG4
	regulation of apoptosis	21	8.97	2.34	0.000242268	HIPK3	ERCC2	ERC1	NUP62	MTCH1	MCL1	MAP3K5	NFKB1	PML	SNRK	PRKAA1	PSEN1	RTN4	PTPRC	BNIP3L	STK4	TRAF2	CASP8	RUNX3	CFLAR	DNAJA3
	negative regulation of apoptosis	10	3.54	2.82	0.00281777	HIPK3	ERC1	NUP62	MCL1	NFKB1	PRKAA1	PSEN1	RTN4	BNIP3L	CFLAR
	anti-apoptosis	9	3.14	2.87	0.0041054	HIPK3	ERC1	MCL1	NFKB1	PRKAA1	PSEN1	RTN4	BNIP3L	CFLAR
	regulation of anti-apoptosis	3	0.28	10.71	0.00211784	ERC1	PRKAA1	RTN4
	regulation of programmed cell death	22	9.09	2.42	0.000106755	HIPK3	ERCC2	ERC1	NUP62	MTCH1	MCL1	MAP3K5	NFKB1	PML	SNRK	PRKAA1	PSEN1	PSMC5	RTN4	PTPRC	BNIP3L	STK4	TRAF2	CASP8	RUNX3	CFLAR	DNAJA3
	negative regulation of programmed cell death	11	3.61	3.05	0.000927998	HIPK3	ERC1	NUP62	MCL1	NFKB1	PRKAA1	PSEN1	PSMC5	RTN4	BNIP3L	CFLAR
	nuclear transport	9	3.08	2.92	0.00359558	DDX39	NXF1	CSE1L	NUP107	RANBP2	DUSP16	QKI	NUP93	G3BP2
	nuclear export	7	1.51	4.64	0.000690519	DDX39	NXF1	NUP107	DUSP16	QKI	NUP93	G3BP2
	RNA export from nucleus	6	1.29	4.65	0.00166916	DDX39	NXF1	NUP107	QKI	NUP93	G3BP2
	mRNA export from nucleus	6	1.08	5.56	0.00061839	DDX39	NXF1	NUP107	QKI	NUP93	G3BP2
	nucleocytoplasmic transport	9	3.27	2.75	0.00529348	DDX39	NXF1	CSE1L	NUP107	RANBP2	DUSP16	QKI	NUP93	G3BP2
	cellular metabolism	183	149.53	1.22	5.23925e-06	PQBP1	TSPAN5	HIPK3	DDX39	GPHN	PECI	NXF1	RPP30	CCT7	POMT1	STAMBP	CUGBP1	CUGBP2	YME1L1	CHD1	HIBADH	POLR3A	U2AF2	OSBPL9	TPP1	STARD4	CREM	PARP1	TTBK2	CTNND1	CTPS	DLAT	DYRK1A	AHR	EIF5	ELAVL1	ABCA2	EPAS1	ERCC2	ETS2	EXT1	EZH1	FANCA	FANCC	ACSL4	FASN	ZBTB1	PDCD11	TNIK
	ATP-dependent proteolysis	2	0.15	13.33	0.00889872	CRBN	LONP1
	nucleobase\, nucleoside\, nucleotide and nucleic acid metabolism	96	72.41	1.33	0.000704441	PQBP1	HIPK3	DDX39	NXF1	RPP30	CUGBP1	CUGBP2	CHD1	HIBADH	POLR3A	U2AF2	CREM	PARP1	CTNND1	CTPS	AHR	ELAVL1	EPAS1	ERCC2	ETS2	EZH1	FANCA	FANCC	ZBTB1	PDCD11	ERC1	SIN3B	MYST4	FOSL2	NUP62	BRD1	FTSJ1	PRPF31	FOXP1	ZNF638	MSH6	GTF2H4	ILF3	MSH5	NFKB1	NFX1	CNOT4	MYEF2	PHF21A
	DNA repair	13	5.7	2.28	0.0046465	PARP1	ERCC2	FANCA	FANCC	MSH6	GTF2H4	MSH5	PML	POLB	APTX	RAD18	RAD23B	TP53BP1
	positive regulation of nucleobase\, nucleoside\, nucleotide and nucleic acid metabolism	9	3.21	2.8	0.00467005	MYST4	NUP62	ILF3	NFKB1	PSMC5	TP53BP1	RUNX1	NCOA1	SQSTM1
	positive regulation of transcription	9	3.08	2.92	0.00359558	MYST4	NUP62	ILF3	NFKB1	PSMC5	TP53BP1	RUNX1	NCOA1	SQSTM1
	RNA metabolism	28	11.9	2.35	1.97051e-05	PARP1	ERCC2	FANCA	FANCC	MSH6	GTF2H4	MSH5	PML	POLB	APTX	RAD18	RAD23B	TP53BP1	DDX39	NXF1	RPP30	CUGBP1	CUGBP2	U2AF2	ELAVL1	PDCD11	FTSJ1	PRPF31	ZNF638	RBM23	METTL3	INTS2	RBM25	RARS	RBM3	SFRS2	SFRS7	SFRS10	SNRPB	SF1	TTF2	HNRPLL	QKI	NUP93	SART3	G3BP2
	mRNA metabolism	17	5.98	2.84	9.64044e-05	DDX39	NXF1	CUGBP1	U2AF2	PRPF31	RBM23	RBM25	SFRS2	SFRS7	SFRS10	SNRPB	SF1	TTF2	HNRPLL	QKI	NUP93	G3BP2
	mRNA processing	17	5.21	3.26	1.64843e-05	DDX39	NXF1	CUGBP1	U2AF2	PRPF31	RBM23	RBM25	SFRS2	SFRS7	SFRS10	SNRPB	SF1	TTF2	HNRPLL	QKI	NUP93	G3BP2
	nuclear mRNA splicing\, via spliceosome	12	3.67	3.27	0.000287416	DDX39	CUGBP1	U2AF2	PRPF31	RBM25	SFRS2	SFRS7	SFRS10	SNRPB	SF1	TTF2	QKI
	RNA processing	25	9.86	2.54	1.62331e-05	DDX39	NXF1	RPP30	CUGBP1	CUGBP2	U2AF2	PDCD11	FTSJ1	PRPF31	ZNF638	RBM23	INTS2	RBM25	RBM3	SFRS2	SFRS7	SFRS10	SNRPB	SF1	TTF2	HNRPLL	QKI	NUP93	SART3	G3BP2
	RNA splicing	13	4.28	3.04	0.000341281	DDX39	CUGBP1	U2AF2	PRPF31	ZNF638	RBM25	SFRS2	SFRS7	SFRS10	SNRPB	SF1	TTF2	QKI
	RNA splicing\, via transesterification reactions	12	3.67	3.27	0.000287416	DDX39	CUGBP1	U2AF2	PRPF31	RBM25	SFRS2	SFRS7	SFRS10	SNRPB	SF1	TTF2	QKI
	RNA splicing\, via transesterification reactions with bulged adenosine as nucleophile	12	3.67	3.27	0.000287416	DDX39	CUGBP1	U2AF2	PRPF31	RBM25	SFRS2	SFRS7	SFRS10	SNRPB	SF1	TTF2	QKI
	negative regulation of cellular physiological process	27	16.74	1.61	0.00906093	HIPK3	EXT1	ERC1	MYST4	NUP62	APC	ILF3	MCL1	NFKB1	NFX1	ASB1	PML	BCOR	PRKAA1	PSEN1	PSMC5	RTN4	SIGIRR	RBL1	BNIP3L	SPTBN1	RUNX3	EED	CFLAR	TBRG4	RB1CC1	G3BP2
	positive regulation of cellular physiological process	22	11.71	1.88	0.00320962	STAMBP	ERCC2	FLT1	MYST4	NUP62	MTCH1	ILF3	MAP3K5	NFKB1	PML	PRKAA1	PSMC5	PTPRC	BNIP3L	STK4	TP53BP1	RUNX1	RUNX3	NCOA1	CFLAR	SQSTM1	TBRG4
	nucleobase\, nucleoside\, nucleotide and nucleic acid transport	6	1.63	3.68	0.00551232	DDX39	NXF1	NUP107	QKI	NUP93	G3BP2
	nucleic acid transport	6	1.36	4.41	0.00213373	DDX39	NXF1	NUP107	QKI	NUP93	G3BP2
	RNA transport	6	1.36	4.41	0.00213373	DDX39	NXF1	NUP107	QKI	NUP93	G3BP2
	mRNA transport	6	1.11	5.41	0.000723179	DDX39	NXF1	NUP107	QKI	NUP93	G3BP2
	negative regulation of cellular process	29	18.4	1.58	0.00943263	HIPK3	EXT1	ERC1	MYST4	NUP62	APC	ILF3	MCL1	NFKB1	NFX1	ASB1	PML	BCOR	PAK1IP1	PRKAA1	PSEN1	PSMC5	RTN4	PTPRC	SIGIRR	RBL1	BNIP3L	SPTBN1	RUNX3	EED	CFLAR	TBRG4	RB1CC1	G3BP2
	positive regulation of cellular process	26	13.81	1.88	0.00133083	STAMBP	TRAF3IP2	ERCC2	PDCD11	ACIN1	FLT1	MYST4	NUP62	MTCH1	ILF3	MAP3K5	NFKB1	PML	PRKAA1	PSMC5	PTPRC	BNIP3L	STK4	TP53BP1	CASP8	RUNX1	RUNX3	NCOA1	CFLAR	SQSTM1	TBRG4
	striated muscle development	5	1.02	4.9	0.00312998	CUGBP2	MBNL1	MYEF2	HDAC9	HDAC4
	negative regulation of striated muscle development	2	0.12	16.67	0.00544988	HDAC9	HDAC4
	death	32	14.58	2.19	2.00745e-05	PDCD6IP	HIPK3	CSE1L	AHR	ERCC2	PDCD11	ACIN1	ERC1	FOSL2	NUP62	MTCH1	MCL1	MAP3K5	NFKB1	PML	APTX	SNRK	PRKAA1	PSEN1	PSMC5	RTN4	PTPRC	BNIP3L	STK4	TRAF2	CASP8	ZDHHC16	RUNX3	CFLAR	SQSTM1	DNAJA3	TBRG4
	establishment of RNA localization	6	1.36	4.41	0.00213373	DDX39	NXF1	NUP107	QKI	NUP93	G3BP2
	RNA localization	6	1.39	4.32	0.00239968	DDX39	NXF1	NUP107	QKI	NUP93	G3BP2
	metabolism	187	158.9	1.18	8.43098e-05	PQBP1	TSPAN5	HIPK3	DDX39	GPHN	PECI	NXF1	RPP30	CCT7	POMT1	STAMBP	CUGBP1	CUGBP2	YME1L1	CHD1	HIBADH	POLR3A	U2AF2	OSBPL9	TPP1	STARD4	CREM	PARP1	TTBK2	DHRS13	CTNND1	CTPS	DLAT	DYRK1A	AHR	EIF5	ELAVL1	ABCA2	EPAS1	ERCC2	ETS2	EXT1	EZH1	FANCA	FANCC	ACSL4	FASN	ZBTB1	PDCD11
	macromolecule metabolism	126	92.23	1.37	6.76084e-06	HIPK3	DDX39	NXF1	RPP30	CCT7	POMT1	STAMBP	CUGBP1	CUGBP2	YME1L1	CHD1	HIBADH	U2AF2	TPP1	PARP1	TTBK2	DLAT	DYRK1A	EIF5	ELAVL1	ERCC2	EXT1	FANCA	FANCC	PDCD11	TNIK	ERC1	FLT1	AGTPBP1	MYST4	DNPEP	FTSJ1	FYN	DNAH1	PRPF31	TTLL3	FBXO22	PTPN18	ZNF638	SUMF1	MSH6	GTF2H4	SENP1	APC
	biopolymer metabolism	90	61.12	1.47	2.28913e-05	HIPK3	DDX39	NXF1	RPP30	POMT1	STAMBP	CUGBP1	CUGBP2	YME1L1	CHD1	U2AF2	PARP1	TTBK2	DYRK1A	ELAVL1	ERCC2	FANCA	FANCC	PDCD11	TNIK	ERC1	FLT1	MYST4	FTSJ1	FYN	PRPF31	TTLL3	FBXO22	PTPN18	ZNF638	MSH6	GTF2H4	SENP1	MANBA	MAP3K5	MSH5	NEDD4	NFX1	NMT1	CNOT4	PCTK1	PHF21A	ARID4B	PML
	primary metabolism	179	147.06	1.22	1.50773e-05	PQBP1	HIPK3	DDX39	PECI	NXF1	RPP30	CCT7	POMT1	STAMBP	CUGBP1	CUGBP2	YME1L1	CHD1	HIBADH	POLR3A	U2AF2	OSBPL9	TPP1	STARD4	CREM	PARP1	TTBK2	CTNND1	CTPS	DLAT	DYRK1A	AHR	EIF5	ELAVL1	ABCA2	EPAS1	ERCC2	ETS2	EXT1	EZH1	FANCA	FANCC	ACSL4	FASN	ZBTB1	PDCD11	TNIK	ERC1	FLT1
	positive regulation of metabolism	11	4.81	2.29	0.0087029	MYST4	NUP62	ILF3	NFKB1	PML	PRKAA1	PSMC5	TP53BP1	RUNX1	NCOA1	SQSTM1
	positive regulation of physiological process	23	13.07	1.76	0.00578808	STAMBP	ERCC2	FLT1	MYST4	NUP62	MTCH1	FYN	ILF3	MAP3K5	NFKB1	PML	PRKAA1	PSMC5	PTPRC	BNIP3L	STK4	TP53BP1	RUNX1	RUNX3	NCOA1	CFLAR	SQSTM1	TBRG4
	negative regulation of biological process	31	19.6	1.58	0.00698967	HIPK3	SPRED2	EXT1	ERC1	MYST4	NUP62	APC	ILF3	MCL1	NFKB1	NFX1	ASB1	PML	BCOR	PAK1IP1	PRKAA1	PSEN1	PSMC5	RTN4	PTPRC	SIGIRR	RBL1	BNIP3L	SPTBN1	DUSP16	RUNX3	EED	CFLAR	TBRG4	RB1CC1	G3BP2
	positive regulation of biological process	28	17.57	1.59	0.00926519	STAMBP	TRAF3IP2	ERCC2	PDCD11	ACIN1	FLT1	MYST4	NUP62	MTCH1	FYN	ILF3	MAP3K5	NFKB1	PML	PRKAA1	PSEN1	PSMC5	PTPRC	BNIP3L	STK4	TP53BP1	CASP8	RUNX1	RUNX3	NCOA1	CFLAR	SQSTM1	TBRG4
In molecular function	chromatin binding	6	1.44	4.17	0.00288966
	nucleic acid binding	83	61.16	1.36	0.00110956
	damaged DNA binding	5	0.98	5.1	0.00263027
	RNA binding	28	12.62	2.22	5.9435e-05
	nucleotide binding	65	44.17	1.47	0.000582039
	protein binding	125	104.6	1.2	0.00599788
	transcription factor binding	17	8.22	2.07	0.00361523
	phosphopantetheine binding	2	0.12	16.67	0.00536198
	S-acetyltransferase activity	2	0.06	33.33	0.00094067
	receptor signaling complex scaffold activity	3	0.43	6.98	0.00800433
	transcriptional activator activity	12	5.29	2.27	0.00671284
	transcriptional repressor activity	11	3.85	2.86	0.00160495
	porin activity	3	0.24	12.5	0.00141094
In cellular component	cell	234	225.75	1.04	0.000752576
	cell part	234	225.75	1.04	0.000752576
	intracellular	207	163.82	1.26	1.34879e-11
	intracellular part	198	154.28	1.28	7.61951e-11
	intracellular organelle	185	135.18	1.37	3.29109e-12
	intracellular membrane-bound organelle	170	120.85	1.41	2.59658e-11
	nucleus	130	81.84	1.59	5.73177e-11
	nuclear part	33	15.22	2.17	1.81812e-05
	nuclear envelope	10	2.47	4.05	0.000161992
	nuclear membrane	7	1.73	4.05	0.00160257
	nuclear membrane part	7	1.62	4.32	0.00105282
	nuclear pore	5	1.29	3.88	0.00894863
	nuclear lumen	21	9.31	2.26	0.000398653
	nucleoplasm	16	6.93	2.31	0.00154298
	nucleoplasm part	14	5.52	2.54	0.0012447
	transcription factor TFIIH complex	2	0.15	13.33	0.0081034
	nuclear body	7	0.73	9.59	5.27973e-06
	PML body	5	0.24	20.83	1.09252e-06
	intracellular organelle part	62	42.07	1.47	0.000662799
	organelle envelope	14	6.17	2.27	0.00349379
	pore complex	5	1.29	3.88	0.00894863
	envelope	14	6.26	2.24	0.00396818
	membrane-enclosed lumen	24	12.16	1.97	0.00106491
	organelle lumen	24	12.16	1.97	0.00106491
	organelle	185	135.18	1.37	3.29109e-12
	membrane-bound organelle	170	120.88	1.41	2.664e-11
	organelle part	62	42.07	1.47	0.000662799
[truncated: 179 more columns]

## Sheet: D0D5AS
GO	ASD0D5	Observed gene number in GO category	Expected gene number in the GO category	Ratio of enrichment for the GO category	Significance of enrichment for the GO category (P-value)
In biologicial process	cytokine and chemokine mediated signaling pathway	3	0.43	6.98	0.00846164	PTPRC	SIGIRR	LRP8
	regulation of cytokine and chemokine mediated signaling pathway	2	0.05	40	0.000648746	PTPRC	SIGIRR
	negative regulation of cytokine and chemokine mediated signaling pathway	2	0.05	40	0.000648746	PTPRC	SIGIRR
	T cell receptor signaling pathway	2	0.13	15.38	0.00611375	PTPRC	FYN
	protein kinase cascade	14	6.08	2.3	0.00305111	STAMBP	TRAF3IP2	SPRED2	ERC1	NUP62	FYN	MAP3K3	MAP3K5	MINK1	RGS3	STAT4	TNFAIP3	CFLAR	G3BP2
	Ras protein signal transduction	4	0.71	5.63	0.00514573	NUP62	RGL2	RREB1	G3BP2
	regulation of signal transduction	15	6.3	2.38	0.00159764	TRAF3IP2	SPRED2	ARHGEF18	NUP62	MTCH1	ABR	MAP3K3	PTPRC	RGL2	SIGIRR	RGS3	TIAM1	TNFAIP3	CFLAR	GIT2
	centrosome duplication	2	0.13	15.38	0.00611375	CNTROB	SASS6
	DNA damage response\, signal transduction by p53 class mediator resulting in induction of apoptosis	2	0.08	25	0.00189721	IFI16	PML
	cytokinesis	4	0.48	8.33	0.00116467	CNTROB	DIAPH2	INCENP	MYH10
	cellular metabolism	144	123.32	1.17	0.00165112	PQBP1	COL4A3BP	ABI2	PECI	NXF1	POMT1	TXNRD2	STAMBP	CUGBP1	YME1L1	HSPH1	RCC1	CHD1	HIBADH	PSIP1	OSBPL9	TPP1	MAP3K8	STARD4	NCOA7	CREM	DARS	TSC22D3	EIF2C4	EPAS1	HIPK1	EXT1	EZH2	FANCA	FANCD2	ACSL4	PTK2B	FANCG	JMJD1C	ZBTB1	ERC1	FLT1	AGTPBP1	SMG6	PHF15	CAPN7	ACOT9	NUP62	POLA2
	folic acid and derivative biosynthesis	2	0.15	13.33	0.00901763	MTHFD1L	MTR
	DNA repair	13	4.7	2.77	0.00084339	FANCA	FANCD2	FANCG	RAD54B	EPC2	MSH5	NBN	PML	POLH	FANCL	RAD18	RAD23B	CLSPN
	mRNA metabolism	13	4.93	2.64	0.00130668	NXF1	CUGBP1	SMG6	RBM23	SFRS2	SFRS7	SF1	TSEN2	TTF2	RNMT	HNRPLL	QKI	G3BP2
	mRNA processing	12	4.3	2.79	0.0012152	NXF1	CUGBP1	RBM23	SFRS2	SFRS7	SF1	TSEN2	TTF2	RNMT	HNRPLL	QKI	G3BP2
	lipid transport	6	1.35	4.44	0.0021285	OSBPL9	STARD4	PPARA	PSAP	SCP2	ABCG1
	macromolecule metabolism	94	76.06	1.24	0.00587108	COL4A3BP	ABI2	NXF1	POMT1	STAMBP	CUGBP1	YME1L1	HSPH1	RCC1	CHD1	HIBADH	TPP1	MAP3K8	DARS	EIF2C4	HIPK1	EXT1	EZH2	FANCA	FANCD2	PTK2B	FANCG	JMJD1C	ERC1	FLT1	AGTPBP1	SMG6	CAPN7	POLA2	FYN	RAD54B	ARIH1	EPC2	FBXO22	PTPN18	GFPT1	GSN	SENP1	IDH3A	IDS	MAP3K3	MAP3K5	MSH5	NBN
	biopolymer metabolism	68	50.41	1.35	0.00319953	COL4A3BP	NXF1	POMT1	STAMBP	CUGBP1	YME1L1	RCC1	CHD1	MAP3K8	DARS	HIPK1	EZH2	FANCA	FANCD2	PTK2B	FANCG	JMJD1C	ERC1	FLT1	SMG6	POLA2	FYN	RAD54B	ARIH1	EPC2	FBXO22	PTPN18	SENP1	MAP3K3	MAP3K5	MSH5	NBN	NEDD4	NFX1	MINK1	PAM	TRNT1	PCTK1	PML	POLH	BCOR	PPP1CB	FANCL	RBM23
	defense response to virus	2	0.15	13.33	0.00901763	PTPRC	BNIP3L
	response to endogenous stimulus	16	5.82	2.75	0.000229809	FANCA	FANCD2	FANCG	NUP62	RAD54B	EPC2	IFI16	MSH5	NBN	PML	POLH	FANCL	RAD18	RAD23B	CLSPN	ABCG1
	response to DNA damage stimulus	14	5.39	2.6	0.000988292	FANCA	FANCD2	FANCG	RAD54B	EPC2	IFI16	MSH5	NBN	PML	POLH	FANCL	RAD18	RAD23B	CLSPN
	DNA damage response\, signal transduction by p53 class mediator	3	0.23	13.04	0.00121443	IFI16	NBN	PML
	response to stress	24	14.34	1.67	0.00863953	TXNRD2	HSPH1	EPAS1	FANCA	FANCD2	PTK2B	FANCG	RAD54B	EPC2	IFI16	MAP3K5	MSH5	NBN	NFKB1	NFX1	MINK1	PML	POLH	FANCL	RAD18	RAD23B	SIGIRR	CLSPN	ATRN
In molecular function	nucleic acid binding	65	47.01	1.38	0.00221787
	damaged DNA binding	5	0.75	6.67	0.000818881
	RNA binding	18	9.7	1.86	0.00837663
	cysteine-type peptidase activity	8	2.61	3.07	0.00452173
	transcriptional repressor activity	8	2.96	2.7	0.00955527
In cellular component	intracellular	161	133.85	1.2	3.90634e-06
	intracellular part	150	126.05	1.19	9.59582e-05
	microtubule organizing center	6	1.27	4.72	0.0015879
	centrosome	5	1.13	4.42	0.00511981
	centriole	2	0.12	16.67	0.00546316
	microtubule organizing center part	3	0.41	7.32	0.00722024
	intracellular organelle	138	110.45	1.25	2.2419e-05
	intracellular membrane-bound organelle	120	98.74	1.22	0.00114053
	nucleus	89	66.86	1.33	0.000556681
	nuclear lamina	2	0.07	28.57	0.00169206
	nuclear body	4	0.6	6.67	0.00273952
	PML body	3	0.19	15.79	0.000697296
	intracellular non-membrane-bound organelle	36	22.94	1.57	0.00373323
	cytoskeleton	24	13.82	1.74	0.00547096
	cytoskeletal part	19	7.99	2.38	0.000386104
	organelle	138	110.45	1.25	2.2419e-05
	membrane-bound organelle	120	98.76	1.22	0.00115388
	non-membrane-bound organelle	36	22.94	1.57	0.00373323
[truncated: 100 more columns]

## Sheet: D0D7AS
GO	ASD0D7	Observed gene number in GO category	Expected gene number in the GO category	Ratio of enrichment for the GO category	Significance of enrichment for the GO category (P-value)
In biologicial process	cytokine and chemokine mediated signaling pathway	3	0.39	7.69	0.00639176	PTPRC	TNFRSF1A	LRP8
	T cell receptor signaling pathway	2	0.11	18.18	0.0050117	FYN	PTPRC
	regulation of signal transduction	14	5.7	2.46	0.00167194	TRAF3IP2	SPRED2	RASA3	ARHGEF18	MTCH1	TIAM2	ABR	PTPRC	RASGRF2	RGS3	TNFAIP3	TNFRSF1A	CFLAR	GIT2
	cytokinesis	3	0.44	6.82	0.00880674	CNTROB	INCENP	MYH10
	cellular metabolism	131	111.4	1.18	0.00172823	HIPK3	ABI2	PECI	NCOA2	POMT1	TXNRD2	CUGBP1	PAPOLA	CHD1	CHD2	WWP2	STK38	MAP3K8	STARD4	CPT1B	CREM	PARP1	CSNK1D	DARS	DPYSL2	TSC22D3	EIF2C4	AHR	MLKL	ABCA2	EPAS1	HIPK1	EZH2	FANCA	FANCD2	JMJD1C	ZBTB1	FLT1	AGTPBP1	SMG6	PHF15	CAPN7	FOSL2	FUT8	FYN	ARIH1	MTHFD1L	SENP6	EPC2
	N-glycan processing	2	0.09	22.22	0.0030532	FUT8	ST8SIA4
	regulation of fatty acid oxidation	2	0.05	40	0.000528709	PPARA	PRKAA1
	positive regulation of fatty acid oxidation	2	0.05	40	0.000528709	PPARA	PRKAA1
	regulation of fatty acid metabolism	2	0.05	40	0.000528709	PPARA	PRKAA1
	positive regulation of fatty acid metabolism	2	0.05	40	0.000528709	PPARA	PRKAA1
	nucleobase\, nucleoside\, nucleotide and nucleic acid metabolism	69	53.94	1.28	0.00981132	HIPK3	NCOA2	CUGBP1	PAPOLA	CHD1	CHD2	CREM	PARP1	CSNK1D	DARS	DPYSL2	TSC22D3	AHR	EPAS1	HIPK1	EZH2	FANCA	FANCD2	JMJD1C	ZBTB1	SMG6	PHF15	FOSL2	EPC2	FOXP1	IFI16	ILF3	MCM3	RERE	NFKB1	NR4A2	PER1	POLA1	POLB	POLH	PPARA	BCOR	PRPF39	WDR33	RAD18	PRDM8	BARD1	RBM25	RAD23B
	DNA metabolism	22	11.18	1.97	0.00172786	CHD1	CHD2	PARP1	CSNK1D	EZH2	FANCA	FANCD2	JMJD1C	EPC2	MCM3	POLA1	POLB	POLH	BCOR	WDR33	RAD18	RAD23B	BLM	ARID1A	BRIP1	HDAC9	HDAC4
	DNA repair	13	4.25	3.06	0.000320451	PARP1	CSNK1D	FANCA	FANCD2	EPC2	POLA1	POLB	POLH	WDR33	RAD18	RAD23B	BLM	BRIP1
	negative regulation of striated muscle development	2	0.09	22.22	0.0030532	HDAC9	HDAC4
	metabolism	136	118.38	1.15	0.00373159	HIPK3	ABI2	PECI	NCOA2	POMT1	TXNRD2	CUGBP1	PAPOLA	CHD1	CHD2	WWP2	STK38	MAP3K8	STARD4	CPT1B	CREM	PARP1	CSNK1D	DHRS13	DARS	DPYSL2	TSC22D3	EIF2C4	AHR	MLKL	ABCA2	EPAS1	HIPK1	EZH2	FANCA	FANCD2	JMJD1C	ZBTB1	FLT1	AGTPBP1	SMG6	PHF15	CAPN7	FOSL2	FUCA2	FUT8	FYN	ARIH1	MTHFD1L
	macromolecule metabolism	88	68.71	1.28	0.00221006	HIPK3	ABI2	POMT1	CUGBP1	PAPOLA	CHD1	CHD2	WWP2	STK38	MAP3K8	PARP1	CSNK1D	DARS	EIF2C4	MLKL	HIPK1	EZH2	FANCA	FANCD2	JMJD1C	FLT1	AGTPBP1	SMG6	CAPN7	FUCA2	FUT8	FYN	ARIH1	SENP6	EPC2	TTLL3	PTPN18	GNS	SUMF1	GSN	IDS	JAK3	LTA4H	MCM3	MAP3K5	PAM	PCTK1	PIGT	ASB1
	biopolymer metabolism	68	45.54	1.49	0.000137998	HIPK3	POMT1	CUGBP1	PAPOLA	CHD1	CHD2	WWP2	STK38	MAP3K8	PARP1	CSNK1D	DARS	MLKL	HIPK1	EZH2	FANCA	FANCD2	JMJD1C	FLT1	SMG6	FUT8	FYN	ARIH1	SENP6	EPC2	TTLL3	PTPN18	JAK3	MCM3	MAP3K5	PAM	PCTK1	PIGT	POLA1	POLB	POLH	BCOR	PPP1CB	PRPF39	PPP3CA	WDR33	PRKAA1	RAD18	USP36
	oligosaccharide metabolism	3	0.21	14.29	0.000904015	FUT8	ST6GAL1	ST8SIA4
	primary metabolism	126	109.56	1.15	0.00778667	HIPK3	PECI	NCOA2	POMT1	CUGBP1	PAPOLA	CHD1	CHD2	WWP2	STK38	MAP3K8	STARD4	CPT1B	CREM	PARP1	CSNK1D	DARS	DPYSL2	TSC22D3	EIF2C4	AHR	MLKL	ABCA2	EPAS1	HIPK1	EZH2	FANCA	FANCD2	JMJD1C	ZBTB1	FLT1	AGTPBP1	SMG6	PHF15	CAPN7	FOSL2	FUCA2	FUT8	FYN	ARIH1	SENP6	EPC2	TTLL3	PTPN18
	positive regulation of lipid metabolism	2	0.07	28.57	0.0015501	PPARA	PRKAA1
	negative regulation of transferase activity	4	0.71	5.63	0.00521732	HIPK3	SPRED2	PTPRC	RGS3
	negative regulation of protein kinase activity	4	0.71	5.63	0.00521732	HIPK3	SPRED2	PTPRC	RGS3
	negative regulation of MAPK activity	3	0.37	8.11	0.00535322	HIPK3	SPRED2	RGS3
	regulation of MAPK activity	5	1.08	4.63	0.00425016	HIPK3	SPRED2	MAP3K5	PRKAA1	RGS3
	response to endogenous stimulus	15	5.26	2.85	0.000241176	PARP1	CSNK1D	FANCA	FANCD2	EPC2	IFI16	POLA1	POLB	POLH	WDR33	RAD18	BARD1	RAD23B	BLM	BRIP1
	response to DNA damage stimulus	15	4.87	3.08	0.000102662	PARP1	CSNK1D	FANCA	FANCD2	EPC2	IFI16	POLA1	POLB	POLH	WDR33	RAD18	BARD1	RAD23B	BLM	BRIP1
	response to stress	26	12.95	2.01	0.000476933	TXNRD2	PARP1	CSNK1D	AHR	EPAS1	FANCA	FANCD2	EPC2	IFI16	LTA4H	MAP3K5	NFKB1	POLA1	POLB	POLH	WDR33	PRKAA1	RAD18	BARD1	RAD23B	BLM	TNFRSF1A	BRIP1	HDAC9	HDAC4	CD97
In molecular function	adenyl nucleotide binding	36	23.44	1.54	0.00538424
	ATP binding	34	22.15	1.53	0.00693831
	cytoskeletal protein binding	13	5.96	2.18	0.00675908
	ATP-dependent DNA helicase activity	4	0.33	12.12	0.000267168
	DNA helicase activity	4	0.51	7.84	0.00150772
	DNA-dependent ATPase activity	5	0.76	6.58	0.000851117
	cysteine-type peptidase activity	8	2.47	3.24	0.00324222
	calpain activity	3	0.29	10.34	0.00262788
	enzyme regulator activity	19	10.3	1.84	0.00715613
	enzyme activator activity	11	3.67	3	0.00110807
	GTPase activator activity	8	2.38	3.36	0.00258032
	GTPase regulator activity	12	4.89	2.45	0.00365079
	motor activity	7	2.22	3.15	0.00677608
In cellular component	cell	168	161.39	1.04	0.00108991
	cell part	168	161.39	1.04	0.00108991
	intracellular	142	117.12	1.21	5.93399e-06
	intracellular part	129	110.29	1.17	0.00105807
	centriole	2	0.11	18.18	0.00420506
	microtubule organizing center part	3	0.36	8.33	0.00498099
	intracellular organelle	121	96.64	1.25	6.09551e-05
	intracellular membrane-bound organelle	103	86.39	1.19	0.00581724
	nucleus	82	58.51	1.4	0.000113571
	alpha DNA polymerase\primase complex	2
	PML body	3	0.17	17.65	0.000471428
	intracellular non-membrane-bound organelle	33	20.08	1.64	0.00251257
	cytoskeleton	24	12.1	1.98	0.000905389
	myosin complex	5	0.82	6.1	0.00124304
	cytoskeletal part	17	6.99	2.43	0.00060129
	organelle	121	96.64	1.25	6.09551e-05
	membrane-bound organelle	103	86.42	1.19	0.00587147
	non-membrane-bound organelle	33	20.08	1.64	0.00251257
[truncated: 92 more columns]

## Sheet: Venn_BP
								Elements only in "D1AS":	Common elements in "D1AS" and "D3AS":	Elements only in "D3AS":	Common elements in "D3AS" and "D5AS":	Elements only in "D5AS":	Common elements in "D5AS" and "D7AS":	Elements only in "D7AS":	Common elements in "D1AS", "D3AS" and "D5AS":	Common elements in "D1AS" and "D5AS":	Common elements in "D1AS", "D5AS" and "D7AS":	Common elements in "D1AS", "D3AS" and "D7AS":	Common elements in "D3AS", "D5AS" and "D7AS":	Common elements in "D3AS" and "D7AS":
								small GTPase mediated signal transduction	regulation of myeloid leukocyte differentiation	leukocyte differentiation	regulation of cytokine and chemokine mediated signaling pathway	centrosome duplication	cytokine and chemokine mediated signaling pathway	N-glycan processing	mRNA processing	Ras protein signal transduction	regulation of signal transduction	primary metabolism	T cell receptor signaling pathway	nucleobase\, nucleoside\, nucleotide and nucleic acid metabolism
								regulation of Ras protein signal transduction	positive regulation of myeloid leukocyte differentiation	cellular physiological process	negative regulation of cytokine and chemokine mediated signaling pathway	DNA damage response\, signal transduction by p53 class mediator resulting in induction of apoptosis	cytokinesis	regulation of fatty acid oxidation					cellular metabolism	negative regulation of striated muscle development
								regulation of small GTPase mediated signal transduction	positive regulation of myeloid cell differentiation	programmed cell death	protein kinase cascade	folic acid and derivative biosynthesis	response to endogenous stimulus	positive regulation of fatty acid oxidation					DNA repair	metabolism
								regulation of Rho protein signal transduction	cell death	regulation of apoptosis	mRNA metabolism	lipid transport	response to DNA damage stimulus	regulation of fatty acid metabolism					macromolecule metabolism
								Rho protein signal transduction	apoptosis	regulation of anti-apoptosis		defense response to virus	response to stress	positive regulation of fatty acid metabolism					biopolymer metabolism
								cell differentiation	negative regulation of apoptosis	regulation of programmed cell death		DNA damage response\, signal transduction by p53 class mediator		DNA metabolism
								myeloid leukocyte differentiation	anti-apoptosis	nuclear transport				oligosaccharide metabolism
								monocyte differentiation	negative regulation of programmed cell death	nuclear export				positive regulation of lipid metabolism
								icosanoid biosynthesis	RNA metabolism	RNA export from nucleus				negative regulation of transferase activity
								icosanoid metabolism	nuclear mRNA splicing\, via spliceosome	mRNA export from nucleus				negative regulation of protein kinase activity
								prostanoid metabolism	RNA processing	nucleocytoplasmic transport				negative regulation of MAPK activity
								prostaglandin metabolism	RNA splicing	ATP-dependent proteolysis				regulation of MAPK activity
								regulation of transcription from RNA polymerase II promoter	RNA splicing\, via transesterification reactions	positive regulation of nucleobase\, nucleoside\, nucleotide and nucleic acid metabolism
								regulation of inflammatory response	RNA splicing\, via transesterification reactions with bulged adenosine as nucleophile	positive regulation of transcription
								regulation of biological process	death	negative regulation of cellular physiological process
										positive regulation of cellular physiological process
										nucleobase\, nucleoside\, nucleotide and nucleic acid transport
										nucleic acid transport
										RNA transport
										mRNA transport
										negative regulation of cellular process
										positive regulation of cellular process
										establishment of RNA localization
										RNA localization
										positive regulation of metabolism
										positive regulation of physiological process
		All in parent-child line. Red letters indicate highest parent.								negative regulation of biological process
										positive regulation of biological process
										striated muscle development

## Sheet: Venn_MF
								Elements only in "D1":	Common elements in "D1" and "D3":	Elements only in "D3":	Common elements in "D3" and "D5":	Common elements in "D5" and "D7":	Elements only in "D7":	Common elements in "D1" and "D7":
								thioredoxin-disulfide reductase activity	nucleotide binding	chromatin binding	nucleic acid binding	cysteine-type peptidase activity	adenyl nucleotide binding	GTPase regulator activity
								enzyme binding	phosphopantetheine binding	protein binding	damaged DNA binding		ATP binding
								GTPase binding		transcription factor binding	RNA binding		cytoskeletal protein binding
								sulfuric ester hydrolase activity		S-acetyltransferase activity	transcriptional repressor activity		ATP-dependent DNA helicase activity
								disulfide oxidoreductase activity		receptor signaling complex scaffold activity			DNA helicase activity
								oxidoreductase activity\, acting on NADH or NADPH\, disulfide as acceptor		transcriptional activator activity			DNA-dependent ATPase activity
								oxidoreductase activity\, acting on sulfur group of donors\, NAD or NADP as acceptor		porin activity			calpain activity
								guanyl-nucleotide exchange factor activity					enzyme regulator activity
								Ras guanyl-nucleotide exchange factor activity					enzyme activator activity
								Rho guanyl-nucleotide exchange factor activity					GTPase activator activity
								small GTPase regulator activity					motor activity

## Sheet: Venn_CC
								Common elements in "D1", "D3", "D5" and "D7":	Elements only in "D1":	Common elements in "D1" and "D3":	Elements only in "D3":	Common elements in "D3" and "D5":	Elements only in "D5":	Common elements in "D5" and "D7":	Elements only in "D7":	Common elements in "D3", "D5" and "D7":	Common elements in "D3" and "D7":
								intracellular	lytic vacuole	nuclear part	nuclear membrane	nuclear body	microtubule organizing center	centriole	alpha DNA polymerase\primase complex	PML body	cell
								intracellular part	lysosome	nuclear envelope	nuclear membrane part		centrosome	microtubule organizing center part	myosin complex		cell part
								intracellular organelle	heterogeneous nuclear ribonucleoprotein complex	nuclear lumen	nuclear pore		nuclear lamina	intracellular non-membrane-bound organelle
								intracellular membrane-bound organelle	nucleolus	organelle envelope	nucleoplasm			cytoskeleton
								nucleus	nucleocytoplasmic shuttling complex	envelope	nucleoplasm part			cytoskeletal part
								organelle			transcription factor TFIIH complex			non-membrane-bound organelle
								membrane-bound organelle			intracellular organelle part
											pore complex
											membrane-enclosed lumen
											organelle lumen
											organelle part
